# Supplementary material for: APEX1 regulates alternative splicing of key tumorigenesis genes in non-small-cell lung cancer
Source: BMC Med Genomics. 2022 Jul 2;15:147. doi: 10.1186/s12920-022-01290-0 (PMC9250739; doi:10.1186/s12920-022-01290-0)
Supplement: Supplementary file 1 — Additional file 1: Table S1. The primers for detecting alternative splicing events (ASEs). [file 12920_2022_1290_MOESM1_ESM.xlsx]

## Sheet: Sheet1
TCF7L2-M/As-F	GGGAGCCTCCAGAGTAGACA
TCF7L2-M-R	CTTTGTTAGAGACAATGTGT
TCF7L2-As-R	GGGGGCTCTGGACAATGTGT
CTBP2-M/A-F	AAATCTGTCCACAAACTC
CTBP2-M-R	CCGGGACGAGGGTTTCATCA
CTBP2-As-R	CCTGTCCGGGGGTTTCATCA
SMAD3-M-F	CCATCCCCAGGTCCCTGGAT
SMAD3-As-F	AACCACAGAGGTCCCTGGAT
SMAD3-M/As-R	CAGACCTCGTCCTTCTTCATA
AXIN1-M/As-F	CGCAGAAGTAGTACGCCACAA
AXIN1-M-R	CCGAGACAGAGACAAGATCG
AXIN1-As-R	CCAAGCAGAGGACAAGATCG
PPARD-M/As-F	ACAGTGGCTTCTGCTCAC
PPARD-M-R	TCCCATCAGCCTCGTTGGTG
PPARD-As-R	CGGGAGAGGTCTCGTTGGTG
FBXW11-M/As-F	TTTTCTTTGGGGACTCAT
FBXW11-M-R	CGAGCTCATGAACACTTCAG
FBXW11-As-R	TATTTTCCAGAACACTTCAG
INVS-M/As-F	TTATGTATTGCGTGTTGG
INVS-M-R	GATAATTTCCCTTCTGGGCT
INVS-As-R	ACTTCAGCCCCTTCTGGGCT
WNT10B-M/As-F	CGCCCCACCCTGTTGTTG
WNT10B-M-R	AAGGGCAGTGGGAAGCTCCC
WNT10B-A-R	TGGATTCCAGGGAAGCTCCC
