# Supplementary material for: APEX1 regulates alternative splicing of key tumorigenesis genes in non-small-cell lung cancer
Source: BMC Med Genomics. 2022 Jul 2;15:147. doi: 10.1186/s12920-022-01290-0 (PMC9250739; doi:10.1186/s12920-022-01290-0)
Supplement: Supplementary file 4 — Additional file 4: Table S4. All known AS events detected by type. [file 12920_2022_1290_MOESM4_ESM.xlsx]

## Sheet: Sheet1
Type	Annotated	Detected	Ratio
3pMXE	1512	942	0.623
5pMXE	3194	1922	0.6018
A3SS	11921	7959	0.6676
A3SS&ES	1383	915	0.6616
A5SS	15430	10041	0.6507
A5SS&ES	1666	1130	0.6783
ES	6928	5362	0.774
IntronR	5176	2548	0.4923
MXE	1920	1133	0.5901
cassetteExon	5958	4134	0.6939
Total	55088	36086	0.6551
