# Supplementary material for: APEX1 regulates alternative splicing of key tumorigenesis genes in non-small-cell lung cancer
Source: BMC Med Genomics. 2022 Jul 2;15:147. doi: 10.1186/s12920-022-01290-0 (PMC9250739; doi:10.1186/s12920-022-01290-0)
Supplement: Supplementary file 5 — Additional file 5: Table S5. Classification of all RASE events between sample groups. [file 12920_2022_1290_MOESM5_ESM.xlsx]

## Sheet: Sheet1
Sample	Type	3pMXE	5pMXE	A3SS	A3SS&ES	A5SS	A5SS&ES	ES	IntronR	MXE	cassetteExon	Total
APEX1_vs_Ctrl	Up	9	35	122	11	142	17	88	109	25	53	611
APEX1_vs_Ctrl	Down	10	34	116	17	127	20	67	94	20	50	555
