# Supplementary material for: APEX1 regulates alternative splicing of key tumorigenesis genes in non-small-cell lung cancer
Source: BMC Med Genomics. 2022 Jul 2;15:147. doi: 10.1186/s12920-022-01290-0 (PMC9250739; doi:10.1186/s12920-022-01290-0)
Supplement: Supplementary file 6 — Additional file 6: Table S6. Ras KEGG pathway identify. [file 12920_2022_1290_MOESM6_ESM.xlsx]

## Sheet: Sheet1
##Databases: KEGG PATHWAY
#fg	277
#bg	7057
##Statistical test method: hypergeometric test
##FDR correction method: Benjamini and Hochberg
#Term	Database	ID	Input number	Background number	P-Value	Corrected P-Value	Input
Ribosome biogenesis in eukaryotes	KEGG PATHWAY	hsa03008	8	84	0.0168087	0.983528	RPP38|TCOF1|NXT2|REXO2|TBL3|NVL|RBM28|XRN1
Ubiquitin mediated proteolysis	KEGG PATHWAY	hsa04120	11	137	0.0185339	0.983528	UBE2I|FBXW11|UBE2J2|TCEB1|UBE3A|ANAPC11|UBE2F|FBXW8|RHOBTB2|MDM2|UBE2C
Carbon metabolism	KEGG PATHWAY	hsa01200	9	113	0.0330372	0.983528	ACADS|GPI|MDH1|MTHFR|PFKM|RPE|ME3|PDHB|SHMT1
N-Glycan biosynthesis	KEGG PATHWAY	hsa00510	5	49	0.0419622	0.983528	FUT8|ALG3|B4GALT2|DAD1|TUSC3
MAPK signaling pathway	KEGG PATHWAY	hsa04010	16	255	0.0425567	0.983528	DDIT3|RASGRF2|GADD45A|NR4A1|RAP1B|MAP3K4|AKT1|MAP4K2|MAPK11|CDC25B|PLA2G4C|RELB|BDNF|ATF2|MAPK7|ECSIT
Signaling pathways regulating pluripotency of stem cells	KEGG PATHWAY	hsa04550	10	142	0.0521526	0.983528	BMP4|STAT3|AXIN1|SMAD5|WNT10B|MEIS1|SMAD3|AKT1|MAPK11|IL6ST
Wnt signaling pathway	KEGG PATHWAY	hsa04310	10	143	0.0542221	0.983528	NKD2|TBL1X|AXIN1|WNT10B|INVS|TCF7L2|SMAD3|PPARD|FBXW11|CTBP2
Prolactin signaling pathway	KEGG PATHWAY	hsa04917	6	72	0.0625558	0.983528	SOCS7|STAT3|SOCS2|AKT1|MAPK11|ESR2
Basal cell carcinoma	KEGG PATHWAY	hsa05217	5	55	0.0635093	0.983528	BMP4|WNT10B|PTCH1|TCF7L2|AXIN1
Legionellosis	KEGG PATHWAY	hsa05134	5	55	0.0635093	0.983528	CASP7|ARF1|HBS1L|BCL2L13|CASP8
Chronic myeloid leukemia	KEGG PATHWAY	hsa05220	6	73	0.0660262	0.983528	E2F3|SMAD3|AKT1|RUNX1|CTBP2|MDM2
Ubiquinone and other terpenoid-quinone biosynthesis	KEGG PATHWAY	hsa00130	2	11	0.066838	0.983528	GGCX|COQ6
Pyruvate metabolism	KEGG PATHWAY	hsa00620	4	40	0.0703211	0.983528	PDHB|MDH1|ACYP1|ME3
Acute myeloid leukemia	KEGG PATHWAY	hsa05221	5	57	0.0718495	0.983528	AKT1|PPARD|RUNX1|STAT3|TCF7L2
NOD-like receptor signaling pathway	KEGG PATHWAY	hsa04621	5	57	0.0718495	0.983528	CARD9|CARD8|NOD1|MAPK11|CASP8
Metabolic pathways	KEGG PATHWAY	hsa01100	58	1241	0.0806381	0.983528	ACADS|MDH1|TUSC3|LTC4S|MGLL|ATP6V1H|P4HA2|ACADVL|ME3|DAD1|GPI|NDUFV1|CTPS2|GCNT2|PLA2G12A|GBA|AFMID|INPP4B|NT5C3B|PNPLA2|PFKM|RPE|ALG3|NMNAT3|IL4I1|B4GALT2|HSD17B7|TYMP|INPP1|NAGS|UXS1|MTHFR|PCYT2|CERS4|GMPPB|FAM213B|RIMKLB|ALDH1A3|PLA2G4C|ST6GALNAC6|CYP2R1|PDHB|SHMT1|GMPS|MTMR4|INPP5E|PLD3|AK2|HLCS|RDH11|CSAD|CSGALNACT1|NAPRT|NDUFS5|DHRS4L2|COQ6|DGKQ|FUT8
Inflammatory mediator regulation of TRP channels	KEGG PATHWAY	hsa04750	7	98	0.0897074	0.983528	BDKRB2|ASIC1|PRKCE|ASIC3|MAPK11|IL1RAP|PLA2G4C
Colorectal cancer	KEGG PATHWAY	hsa05210	5	62	0.0951777	0.983528	AKT1|TCF7L2|MSH6|AXIN1|SMAD3
Glyoxylate and dicarboxylate metabolism	KEGG PATHWAY	hsa00630	3	28	0.0953224	0.983528	AFMID|MDH1|SHMT1
Pathways in cancer	KEGG PATHWAY	hsa05200	21	397	0.0989372	0.983528	BDKRB2|LAMA4|WNT10B|AXIN1|STAT3|AKT1|TCEB1|LPAR1|TCF7L2|CASP8|SMAD3|COL4A6|PPARD|BMP4|MDM2|MSH6|E2F3|CTBP2|PTCH1|TRAF4|RUNX1
ECM-receptor interaction	KEGG PATHWAY	hsa04512	6	82	0.102193	0.983528	LAMA4|CD44|AGRN|COL4A6|SPP1|DAG1
Pentose phosphate pathway	KEGG PATHWAY	hsa00030	3	29	0.103383	0.983528	PFKM|RPE|GPI
Endocrine and other factor-regulated calcium reabsorption	KEGG PATHWAY	hsa04961	4	47	0.111483	0.983528	CLTCL1|BDKRB2|AP2A2|DNM2
Nicotinate and nicotinamide metabolism	KEGG PATHWAY	hsa00760	3	30	0.111703	0.983528	NMNAT3|NAPRT|NT5C3B
Chagas disease (American trypanosomiasis)	KEGG PATHWAY	hsa05142	7	104	0.113652	0.983528	BDKRB2|PPP2R2D|CASP8|SMAD3|AKT1|MAPK11|GNAL
Cell cycle	KEGG PATHWAY	hsa04110	8	124	0.11374	0.983528	E2F3|GADD45A|STAG1|ANAPC11|SMAD3|CDC25B|MDM2|TFDP2
Glycosaminoglycan biosynthesis - keratan sulfate	KEGG PATHWAY	hsa00533	2	15	0.115272	0.983528	B4GALT2|FUT8
Protein processing in endoplasmic reticulum	KEGG PATHWAY	hsa04141	10	166	0.117078	0.983528	OS9|DDIT3|UBE2J2|TUSC3|HYOU1|SSR1|SEC61A2|NPLOC4|DAD1|SEC31A
Central carbon metabolism in cancer	KEGG PATHWAY	hsa05230	5	67	0.121883	0.983528	AKT1|PFKM|PDHB|SCO2|NTRK3
TNF signaling pathway	KEGG PATHWAY	hsa04668	7	110	0.140619	0.983528	CASP7|CSF1|CASP8|RIPK1|AKT1|MAPK11|ATF2
Phenylalanine metabolism	KEGG PATHWAY	hsa00360	2	17	0.141987	0.983528	IL4I1|ALDH1A3
mTOR signaling pathway	KEGG PATHWAY	hsa04150	9	154	0.150964	0.983528	AKT1|GRB10|WNT10B|ATP6V1H|MAPKAP1|EIF4E|CLIP1|AKT1S1|LAMTOR4
Hippo signaling pathway	KEGG PATHWAY	hsa04390	9	154	0.150964	0.983528	BMP4|AXIN1|LLGL1|PARD6G|PPP2R2D|WNT10B|TCF7L2|SMAD3|FBXW11
FoxO signaling pathway	KEGG PATHWAY	hsa04068	8	134	0.155858	0.983528	STAT3|GADD45A|PLK4|SMAD3|AKT1|MAPK11|FOXO4|MDM2
Longevity regulating pathway	KEGG PATHWAY	hsa04211	6	94	0.163357	0.983528	AKT1|CAMKK1|ATG13|AKT1S1|EIF4E|ATF2
Endocrine resistance	KEGG PATHWAY	hsa01522	6	97	0.180679	0.983528	E2F3|AKT1|MAPK11|ESR2|MDM2|NCOR1
Phenylalanine, tyrosine and tryptophan biosynthesis	KEGG PATHWAY	hsa00400	1	5	0.181492	0.983528	IL4I1
One carbon pool by folate	KEGG PATHWAY	hsa00670	2	20	0.18409	0.983528	MTHFR|SHMT1
Steroid biosynthesis	KEGG PATHWAY	hsa00100	2	20	0.18409	0.983528	CYP2R1|HSD17B7
Phosphatidylinositol signaling system	KEGG PATHWAY	hsa04070	6	98	0.186612	0.983528	INPP1|INPP5E|DGKQ|INPP4B|PPIP5K2|MTMR4
Neurotrophin signaling pathway	KEGG PATHWAY	hsa04722	7	120	0.191637	0.983528	RAP1B|NTRK3|AKT1|MAPK7|SH2B1|BDNF|MAPK11
AGE-RAGE signaling pathway in diabetic complications	KEGG PATHWAY	hsa04933	6	101	0.204855	0.983528	STAT3|AKT1|PRKCE|SMAD3|COL4A6|MAPK11
Lysosome	KEGG PATHWAY	hsa04142	7	123	0.208245	0.983528	NAPSA|GBA|ATP6V1H|GGA1|CLN3|CLTCL1|AP4B1
Bladder cancer	KEGG PATHWAY	hsa05219	3	41	0.216635	0.983528	MDM2|E2F3|TYMP
VEGF signaling pathway	KEGG PATHWAY	hsa04370	4	61	0.216916	0.983528	PLA2G4C|AKT1|PXN|MAPK11
Arachidonic acid metabolism	KEGG PATHWAY	hsa00590	4	62	0.225311	0.983528	PLA2G4C|LTC4S|PLA2G12A|FAM213B
Protein export	KEGG PATHWAY	hsa03060	2	23	0.227682	0.983528	IMMP1L|SEC61A2
Synaptic vesicle cycle	KEGG PATHWAY	hsa04721	4	63	0.23379	0.983528	CLTCL1|AP2A2|ATP6V1H|DNM2
Fatty acid degradation	KEGG PATHWAY	hsa00071	3	44	0.248172	0.983528	ACADVL|ACADS|CPT1B
Small cell lung cancer	KEGG PATHWAY	hsa05222	5	86	0.248172	0.983528	E2F3|AKT1|LAMA4|TRAF4|COL4A6
Shigellosis	KEGG PATHWAY	hsa05131	4	65	0.25097	0.983528	CD44|FBXW11|NOD1|MAPK11
alpha-Linolenic acid metabolism	KEGG PATHWAY	hsa00592	2	25	0.257132	0.983528	PLA2G4C|PLA2G12A
Ether lipid metabolism	KEGG PATHWAY	hsa00565	3	45	0.258842	0.983528	PLA2G4C|PLA2G12A|PLD3
Pancreatic cancer	KEGG PATHWAY	hsa05212	4	66	0.259659	0.983528	STAT3|AKT1|E2F3|SMAD3
Glycolysis / Gluconeogenesis	KEGG PATHWAY	hsa00010	4	67	0.268407	0.983528	PFKM|PDHB|GPI|ALDH1A3
Glycosphingolipid biosynthesis - lacto and neolacto series	KEGG PATHWAY	hsa00601	2	26	0.271891	0.983528	B4GALT2|GCNT2
Transcriptional misregulation in cancer	KEGG PATHWAY	hsa05202	9	180	0.275263	0.983528	DDIT3|MEIS1|NFKBIZ|RUNX1|MDM2|DOT1L|EWSR1|NCOR1|FUT8
Hedgehog signaling pathway	KEGG PATHWAY	hsa04340	3	47	0.28035	0.983528	CSNK1G3|PTCH1|FBXW11
p53 signaling pathway	KEGG PATHWAY	hsa04115	4	69	0.286053	0.983528	GADD45A|MDM2|TP53I3|CASP8
Notch signaling pathway	KEGG PATHWAY	hsa04330	3	48	0.291168	0.983528	CTBP2|DTX2|NUMB
Amino sugar and nucleotide sugar metabolism	KEGG PATHWAY	hsa00520	3	48	0.291168	0.983528	GMPPB|GPI|UXS1
Fatty acid metabolism	KEGG PATHWAY	hsa01212	3	48	0.291168	0.983528	ACADVL|ACADS|CPT1B
Type II diabetes mellitus	KEGG PATHWAY	hsa04930	3	48	0.291168	0.983528	KCNJ11|PRKCE|SOCS2
mRNA surveillance pathway	KEGG PATHWAY	hsa03015	5	92	0.293613	0.983528	CPSF7|NXT2|HBS1L|RNPS1|PPP2R2D
Adipocytokine signaling pathway	KEGG PATHWAY	hsa04920	4	70	0.294941	0.983528	AKT1|CAMKK1|CPT1B|STAT3
Cocaine addiction	KEGG PATHWAY	hsa05030	3	49	0.302015	0.983528	BDNF|GRIN2D|ATF2
Inositol phosphate metabolism	KEGG PATHWAY	hsa00562	4	71	0.303863	0.983528	MTMR4|INPP5E|INPP4B|INPP1
Tight junction	KEGG PATHWAY	hsa04530	7	139	0.304389	0.983528	EPB41L2|LLGL1|PARD6G|PPP2R2D|PRKCE|EPB41|AKT1
Apoptosis	KEGG PATHWAY	hsa04210	7	140	0.310712	0.983528	CASP7|DDIT3|GADD45A|CASP8|RIPK1|AKT1|LMNA
Arginine and proline metabolism	KEGG PATHWAY	hsa00330	3	50	0.312881	0.983528	P4HA2|L3HYPDH|SMOX
Linoleic acid metabolism	KEGG PATHWAY	hsa00591	2	29	0.316021	0.983528	PLA2G4C|PLA2G12A
Glycerophospholipid metabolism	KEGG PATHWAY	hsa00564	5	95	0.316863	0.983528	PLA2G4C|PLA2G12A|PCYT2|DGKQ|PLD3
B cell receptor signaling pathway	KEGG PATHWAY	hsa04662	4	73	0.321791	0.983528	CD22|IFITM1|BCL10|AKT1
Endocytosis	KEGG PATHWAY	hsa04144	12	260	0.323065	0.983528	PARD6G|ARF1|AP2A2|ACAP1|EPN2|SMAD3|IST1|FAM21C|DNM2|CLTCL1|MDM2|IQSEC2
Vibrio cholerae infection	KEGG PATHWAY	hsa05110	3	51	0.323758	0.983528	ARF1|ATP6V1H|SEC61A2
Sulfur metabolism	KEGG PATHWAY	hsa00920	1	10	0.330142	0.983528	SUOX
Citrate cycle (TCA cycle)	KEGG PATHWAY	hsa00020	2	30	0.330615	0.983528	PDHB|MDH1
Endometrial cancer	KEGG PATHWAY	hsa05213	3	52	0.334635	0.983528	AKT1|TCF7L2|AXIN1
Sphingolipid signaling pathway	KEGG PATHWAY	hsa04071	6	121	0.338814	0.983528	CERS4|BDKRB2|PPP2R2D|PRKCE|AKT1|MAPK11
Platinum drug resistance	KEGG PATHWAY	hsa01524	4	75	0.339795	0.983528	AKT1|MDM2|MSH6|CASP8
Biosynthesis of amino acids	KEGG PATHWAY	hsa01230	4	75	0.339795	0.983528	PFKM|RPE|NAGS|SHMT1
Progesterone-mediated oocyte maturation	KEGG PATHWAY	hsa04914	5	98	0.340336	0.983528	CDC25B|CPEB1|ANAPC11|MAPK11|AKT1
Galactose metabolism	KEGG PATHWAY	hsa00052	2	31	0.345121	0.983528	PFKM|B4GALT2
beta-Alanine metabolism	KEGG PATHWAY	hsa00410	2	31	0.345121	0.983528	SMOX|ALDH1A3
Amoebiasis	KEGG PATHWAY	hsa05146	5	100	0.356061	0.983528	GNAL|COL4A6|C8G|LAMA4|SERPINB6
Taurine and hypotaurine metabolism	KEGG PATHWAY	hsa00430	1	11	0.356473	0.983528	CSAD
AMPK signaling pathway	KEGG PATHWAY	hsa04152	6	124	0.359983	0.983528	CPT1B|PPP2R2D|CAMKK1|AKT1|PFKM|AKT1S1
Pathogenic Escherichia coli infection	KEGG PATHWAY	hsa05130	3	55	0.367191	0.983528	TUBB6|ARHGEF2|TUBB2B
Fanconi anemia pathway	KEGG PATHWAY	hsa03460	3	55	0.367191	0.983528	FANCE|FANCB|EME2
Fructose and mannose metabolism	KEGG PATHWAY	hsa00051	2	33	0.37381	0.983528	PFKM|GMPPB
Base excision repair	KEGG PATHWAY	hsa03410	2	33	0.37381	0.983528	APEX1|POLL
Apoptosis - multiple species	KEGG PATHWAY	hsa04215	2	33	0.37381	0.983528	CASP7|CASP8
Regulation of lipolysis in adipocytes	KEGG PATHWAY	hsa04923	3	56	0.377991	0.983528	PNPLA2|MGLL|AKT1
HIF-1 signaling pathway	KEGG PATHWAY	hsa04066	5	103	0.379697	0.983528	EIF4E|AKT1|TCEB1|STAT3|PDHB
Axon guidance	KEGG PATHWAY	hsa04360	8	176	0.387072	0.983528	PLXNB2|PLXNB3|PARD6G|SRGAP2|PTCH1|SEMA4D|SEMA6C|SEMA4G
SNARE interactions in vesicular transport	KEGG PATHWAY	hsa04130	2	34	0.387966	0.983528	GOSR2|VAMP4
Aldosterone synthesis and secretion	KEGG PATHWAY	hsa04925	4	81	0.393853	0.983528	NR4A1|PRKCE|KCNK3|ATF2
Tyrosine metabolism	KEGG PATHWAY	hsa00350	2	35	0.401979	0.983528	IL4I1|ALDH1A3
Alanine, aspartate and glutamate metabolism	KEGG PATHWAY	hsa00250	2	35	0.401979	0.983528	IL4I1|RIMKLB
Toll-like receptor signaling pathway	KEGG PATHWAY	hsa04620	5	106	0.403312	0.983528	RIPK1|AKT1|SPP1|MAPK11|CASP8
Non-homologous end-joining	KEGG PATHWAY	hsa03450	1	13	0.40608	0.983528	POLL
Glycerolipid metabolism	KEGG PATHWAY	hsa00561	3	59	0.410133	0.983528	PNPLA2|DGKQ|MGLL
Viral carcinogenesis	KEGG PATHWAY	hsa05203	9	205	0.414079	0.983528	STAT3|GTF2H4|UBE3A|CASP8|IL6ST|PXN|MDM2|ATF2|GSN
Proteoglycans in cancer	KEGG PATHWAY	hsa05205	9	205	0.414079	0.983528	STAT3|CD44|WNT10B|AKT1|ANK3|MAPK11|MDM2|PTCH1|PXN
Glycosphingolipid biosynthesis - ganglio series	KEGG PATHWAY	hsa00604	1	15	0.451875	0.983528	ST6GALNAC6
Hematopoietic cell lineage	KEGG PATHWAY	hsa04640	4	88	0.455988	0.983528	CD44|CSF1|CD22|CD37
Gap junction	KEGG PATHWAY	hsa04540	4	88	0.455988	0.983528	TUBB6|LPAR1|MAPK7|TUBB2B
Longevity regulating pathway - multiple species	KEGG PATHWAY	hsa04213	3	64	0.462473	0.983528	AKT1|CLPB|AKT1S1
Prostate cancer	KEGG PATHWAY	hsa05215	4	89	0.464708	0.983528	AKT1|MDM2|E2F3|TCF7L2
Regulation of autophagy	KEGG PATHWAY	hsa04140	2	40	0.469577	0.983528	ATG16L2|ATG13
Tryptophan metabolism	KEGG PATHWAY	hsa00380	2	40	0.469577	0.983528	IL4I1|AFMID
Glioma	KEGG PATHWAY	hsa05214	3	65	0.472707	0.983528	AKT1|MDM2|E2F3
GnRH signaling pathway	KEGG PATHWAY	hsa04912	4	91	0.481997	0.983528	PLA2G4C|MAPK11|MAP3K4|MAPK7
Renal cell carcinoma	KEGG PATHWAY	hsa05211	3	67	0.492904	0.983528	AKT1|TCEB1|RAP1B
Fc gamma R-mediated phagocytosis	KEGG PATHWAY	hsa04666	4	93	0.499065	0.983528	AKT1|GSN|PRKCE|DNM2
NF-kappa B signaling pathway	KEGG PATHWAY	hsa04064	4	93	0.499065	0.983528	UBE2I|RIPK1|BCL10|RELB
Phospholipase D signaling pathway	KEGG PATHWAY	hsa04072	6	144	0.500275	0.983528	ARF1|DGKQ|AKT1|DNM2|PLA2G4C|LPAR1
Fc epsilon RI signaling pathway	KEGG PATHWAY	hsa04664	3	68	0.502859	0.983528	PLA2G4C|AKT1|MAPK11
Epithelial cell signaling in Helicobacter pylori infection	KEGG PATHWAY	hsa05120	3	68	0.502859	0.983528	NOD1|MAPK11|ATP6V1H
Toxoplasmosis	KEGG PATHWAY	hsa05145	5	119	0.503524	0.983528	STAT3|LAMA4|MAPK11|CASP8|AKT1
Hepatitis B	KEGG PATHWAY	hsa05161	6	146	0.513847	0.983528	STAT3|CASP8|SMAD3|AKT1|E2F3|ATF2
Other glycan degradation	KEGG PATHWAY	hsa00511	1	18	0.514055	0.983528	GBA
2-Oxocarboxylic acid metabolism	KEGG PATHWAY	hsa01210	1	18	0.514055	0.983528	NAGS
RNA transport	KEGG PATHWAY	hsa03013	7	172	0.516312	0.983528	UBE2I|RPP38|ELAC1|SNUPN|NXT2|EIF4E|RNPS1
RIG-I-like receptor signaling pathway	KEGG PATHWAY	hsa04622	3	70	0.522465	0.983528	RIPK1|MAPK11|CASP8
Melanoma	KEGG PATHWAY	hsa05218	3	71	0.532109	0.983528	AKT1|MDM2|E2F3
Cysteine and methionine metabolism	KEGG PATHWAY	hsa00270	2	45	0.532423	0.983528	IL4I1|MDH1
Epstein-Barr virus infection	KEGG PATHWAY	hsa05169	8	201	0.535828	0.983528	STAT3|CD44|RIPK1|AKT1|MAPK11|RELB|MDM2|ATF2
Drug metabolism - other enzymes	KEGG PATHWAY	hsa00983	2	46	0.544371	0.983528	TYMP|GMPS
Non-alcoholic fatty liver disease (NAFLD)	KEGG PATHWAY	hsa04932	6	151	0.547145	0.983528	CASP7|NDUFV1|DDIT3|CASP8|AKT1|NDUFS5
Glycosaminoglycan biosynthesis - chondroitin sulfate / dermatan sulfate	KEGG PATHWAY	hsa00532	1	20	0.551551	0.983528	CSGALNACT1
Sphingolipid metabolism	KEGG PATHWAY	hsa00600	2	47	0.556105	0.983528	CERS4|GBA
Tuberculosis	KEGG PATHWAY	hsa05152	7	179	0.559147	0.983528	AKT1|ATP6V1H|CASP8|NFYB|CARD9|MAPK11|BCL10
Adherens junction	KEGG PATHWAY	hsa04520	3	74	0.560373	0.983528	TCF7L2|CTNND1|SMAD3
Arrhythmogenic right ventricular cardiomyopathy (ARVC)	KEGG PATHWAY	hsa05412	3	74	0.560373	0.983528	LMNA|DAG1|TCF7L2
Valine, leucine and isoleucine degradation	KEGG PATHWAY	hsa00280	2	48	0.567624	0.983528	IL4I1|ACADS
Arginine biosynthesis	KEGG PATHWAY	hsa00220	1	21	0.569204	0.983528	NAGS
Pertussis	KEGG PATHWAY	hsa05133	3	75	0.569564	0.983528	CASP7|NOD1|MAPK11
Glucagon signaling pathway	KEGG PATHWAY	hsa04922	4	102	0.572577	0.983528	AKT1|PDHB|CPT1B|ATF2
Dopaminergic synapse	KEGG PATHWAY	hsa04728	5	130	0.582878	0.983528	GNAL|AKT1|MAPK11|PPP2R2D|ATF2
RNA degradation	KEGG PATHWAY	hsa03018	3	77	0.587588	0.983528	EXOSC2|PFKM|XRN1
Ovarian steroidogenesis	KEGG PATHWAY	hsa04913	2	50	0.590012	0.983528	PLA2G4C|HSD17B7
Jak-STAT signaling pathway	KEGG PATHWAY	hsa04630	6	158	0.591981	0.983528	SOCS7|STAT3|SOCS2|IL6ST|AKT1|IL22RA1
Pyrimidine metabolism	KEGG PATHWAY	hsa00240	4	105	0.595711	0.983528	TYMP|CTPS2|CANT1|NT5C3B
Bacterial invasion of epithelial cells	KEGG PATHWAY	hsa05100	3	78	0.596417	0.983528	CLTCL1|PXN|DNM2
Amyotrophic lateral sclerosis (ALS)	KEGG PATHWAY	hsa05014	2	51	0.60088	0.983528	MAPK11|GRIN2D
Biosynthesis of unsaturated fatty acids	KEGG PATHWAY	hsa01040	1	23	0.602458	0.983528	ACOT7
Renin-angiotensin system	KEGG PATHWAY	hsa04614	1	23	0.602458	0.983528	PRCP
Proximal tubule bicarbonate reclamation	KEGG PATHWAY	hsa04964	1	23	0.602458	0.983528	MDH1
Mismatch repair	KEGG PATHWAY	hsa03430	1	23	0.602458	0.983528	MSH6
Hepatitis C	KEGG PATHWAY	hsa05160	5	133	0.603322	0.983528	RIPK1|AKT1|STAT3|MAPK11|PPP2R2D
Complement and coagulation cascades	KEGG PATHWAY	hsa04610	3	79	0.605123	0.983528	SERPINA1|BDKRB2|C8G
Spliceosome	KEGG PATHWAY	hsa03040	5	134	0.610009	0.983528	SRSF5|PUF60|PRPF3|TRA2A|HNRNPM
Vitamin digestion and absorption	KEGG PATHWAY	hsa04977	1	24	0.618113	0.983528	SLC19A1
Histidine metabolism	KEGG PATHWAY	hsa00340	1	24	0.618113	0.983528	ALDH1A3
EGFR tyrosine kinase inhibitor resistance	KEGG PATHWAY	hsa01521	3	81	0.62216	0.983528	EIF4E|AKT1|STAT3
Insulin resistance	KEGG PATHWAY	hsa04931	4	109	0.625376	0.983528	PRKCE|CPT1B|STAT3|AKT1
Ribosome	KEGG PATHWAY	hsa03010	5	137	0.629678	0.983528	MRPL36|RPS24|RPL29|RPL34|RPS27L
Chemical carcinogenesis	KEGG PATHWAY	hsa05204	3	82	0.63049	0.983528	SULT1A1|AKR1C2|ALDH1A3
Fatty acid elongation	KEGG PATHWAY	hsa00062	1	25	0.633154	0.983528	ACOT7
Hypertrophic cardiomyopathy (HCM)	KEGG PATHWAY	hsa05410	3	83	0.638692	0.983528	LMNA|TPM2|DAG1
Insulin signaling pathway	KEGG PATHWAY	hsa04910	5	139	0.642454	0.983528	EIF4E|AKT1|SOCS2|EXOC7|PRKAR1A
TGF-beta signaling pathway	KEGG PATHWAY	hsa04350	3	84	0.646767	0.983528	SMAD5|BMP4|SMAD3
Non-small cell lung cancer	KEGG PATHWAY	hsa05223	2	56	0.651961	0.983528	AKT1|E2F3
Starch and sucrose metabolism	KEGG PATHWAY	hsa00500	2	57	0.661533	0.983528	GPI|UXS1
Steroid hormone biosynthesis	KEGG PATHWAY	hsa00140	2	58	0.670892	0.983528	AKR1C2|HSD17B7
Butanoate metabolism	KEGG PATHWAY	hsa00650	1	28	0.674826	0.983528	ACADS
Dorso-ventral axis formation	KEGG PATHWAY	hsa04320	1	28	0.674826	0.983528	CPEB1
Thyroid hormone signaling pathway	KEGG PATHWAY	hsa04919	4	118	0.686907	0.983528	AKT1|MDM2|BMP4|NCOR1
Leukocyte transendothelial migration	KEGG PATHWAY	hsa04670	4	118	0.686907	0.983528	RAP1B|PXN|CTNND1|MAPK11
Thyroid cancer	KEGG PATHWAY	hsa05216	1	29	0.687641	0.983528	TCF7L2
Homologous recombination	KEGG PATHWAY	hsa03440	1	29	0.687641	0.983528	RAD52
Viral myocarditis	KEGG PATHWAY	hsa05416	2	60	0.688983	0.983528	DAG1|CASP8
Dilated cardiomyopathy	KEGG PATHWAY	hsa05414	3	90	0.692519	0.983528	LMNA|TPM2|DAG1
Vascular smooth muscle contraction	KEGG PATHWAY	hsa04270	4	120	0.699571	0.983528	PLA2G4C|PLA2G12A|MYL6B|PRKCE
Adrenergic signaling in cardiomyocytes	KEGG PATHWAY	hsa04261	5	149	0.702118	0.983528	AKT1|TPM2|MAPK11|PPP2R2D|ATF2
Alcoholism	KEGG PATHWAY	hsa05034	6	179	0.711039	0.983528	H2AFV|H2AFY|CAMKK1|GRIN2D|BDNF|ATF2
Circadian rhythm	KEGG PATHWAY	hsa04710	1	31	0.71178	0.983528	FBXW11
Other types of O-glycan biosynthesis	KEGG PATHWAY	hsa00514	1	31	0.71178	0.983528	B4GALT2
Platelet activation	KEGG PATHWAY	hsa04611	4	122	0.711866	0.983528	PLA2G4C|AKT1|MAPK11|RAP1B
Calcium signaling pathway	KEGG PATHWAY	hsa04020	6	180	0.71607	0.983528	ORAI2|ORAI3|STIM2|BDKRB2|GRIN2D|GNAL
Oocyte meiosis	KEGG PATHWAY	hsa04114	4	123	0.717874	0.983528	CPEB1|FBXW11|ANAPC11|AURKA
Rap1 signaling pathway	KEGG PATHWAY	hsa04015	7	211	0.728955	0.983528	PARD6G|RAP1B|CSF1|AKT1|MAPK11|CTNND1|LPAR1
Retinol metabolism	KEGG PATHWAY	hsa00830	2	65	0.730651	0.983528	RDH11|DHRS4L2
Inflammatory bowel disease (IBD)	KEGG PATHWAY	hsa05321	2	66	0.738395	0.983528	STAT3|SMAD3
Long-term potentiation	KEGG PATHWAY	hsa04720	2	66	0.738395	0.983528	RAP1B|GRIN2D
Amphetamine addiction	KEGG PATHWAY	hsa05031	2	67	0.745948	0.983528	GRIN2D|ATF2
Estrogen signaling pathway	KEGG PATHWAY	hsa04915	3	99	0.752581	0.983528	AKT1|ESR2|ATF2
Prion diseases	KEGG PATHWAY	hsa05020	1	35	0.754623	0.983528	C8G
African trypanosomiasis	KEGG PATHWAY	hsa05143	1	35	0.754623	0.983528	LAMA4
Pentose and glucuronate interconversions	KEGG PATHWAY	hsa00040	1	36	0.764302	0.983528	RPE
Retrograde endocannabinoid signaling	KEGG PATHWAY	hsa04723	3	101	0.764575	0.983528	FAAH|MGLL|MAPK11
Choline metabolism in cancer	KEGG PATHWAY	hsa05231	3	101	0.764575	0.983528	PLA2G4C|AKT1|DGKQ
Osteoclast differentiation	KEGG PATHWAY	hsa04380	4	132	0.767835	0.983528	RELB|AKT1|CSF1|MAPK11
Thyroid hormone synthesis	KEGG PATHWAY	hsa04918	2	71	0.774321	0.983528	ASGR1|ATF2
Huntington's disease	KEGG PATHWAY	hsa05016	6	193	0.775997	0.983528	NDUFV1|CASP8|NDUFS5|AP2A2|CLTCL1|BDNF
PPAR signaling pathway	KEGG PATHWAY	hsa03320	2	72	0.780968	0.983528	PPARD|CPT1B
T cell receptor signaling pathway	KEGG PATHWAY	hsa04660	3	105	0.787147	0.983528	AKT1|MAPK11|BCL10
Systemic lupus erythematosus	KEGG PATHWAY	hsa05322	4	136	0.787714	0.983528	H2AFV|H2AFY|TROVE2|C8G
PI3K-Akt signaling pathway	KEGG PATHWAY	hsa04151	11	341	0.791718	0.983528	LAMA4|AKT1|PPP2R2D|NR4A1|CSF1|COL4A6|SPP1|EIF4E|MDM2|LPAR1|ATF2
Alzheimer's disease	KEGG PATHWAY	hsa05010	5	168	0.7956	0.983528	CASP7|NDUFV1|NDUFS5|CASP8|GRIN2D
Ras signaling pathway	KEGG PATHWAY	hsa04014	7	228	0.798477	0.983528	RASGRF2|PLA2G12A|RAP1B|CSF1|AKT1|FOXO4|PLA2G4C
Nicotine addiction	KEGG PATHWAY	hsa05033	1	40	0.799361	0.983528	GRIN2D
Glycine, serine and threonine metabolism	KEGG PATHWAY	hsa00260	1	40	0.799361	0.983528	SHMT1
HTLV-I infection	KEGG PATHWAY	hsa05166	8	259	0.804819	0.98363	E2F3|AKT1|WNT10B|ANAPC11|SMAD3|NFYB|RELB|ATF2
Fat digestion and absorption	KEGG PATHWAY	hsa04975	1	41	0.807282	0.98363	PLA2G12A
Parkinson's disease	KEGG PATHWAY	hsa05012	4	142	0.814967	0.98383	GNAL|NDUFV1|NDUFS5|UBE2J2
Focal adhesion	KEGG PATHWAY	hsa04510	6	203	0.815285	0.98383	LAMA4|AKT1|RAP1B|COL4A6|SPP1|PXN
Purine metabolism	KEGG PATHWAY	hsa00230	5	175	0.823667	0.985107	GMPR2|NT5C3B|CANT1|AK2|GMPS
Proteasome	KEGG PATHWAY	hsa03050	1	44	0.829222	0.985107	PSMA6
Glutamatergic synapse	KEGG PATHWAY	hsa04724	3	114	0.831434	0.985107	PLA2G4C|SHANK2|GRIN2D
ABC transporters	KEGG PATHWAY	hsa02010	1	45	0.835967	0.985107	ABCA7
Basal transcription factors	KEGG PATHWAY	hsa03022	1	45	0.835967	0.985107	GTF2H4
Carbohydrate digestion and absorption	KEGG PATHWAY	hsa04973	1	46	0.842447	0.988104	AKT1
Nucleotide excision repair	KEGG PATHWAY	hsa03420	1	47	0.848672	0.988543	GTF2H4
Insulin secretion	KEGG PATHWAY	hsa04911	2	85	0.852923	0.988543	KCNJ11|ATF2
Intestinal immune network for IgA production	KEGG PATHWAY	hsa04672	1	49	0.860396	0.988543	ICOSLG
Phagosome	KEGG PATHWAY	hsa04145	4	155	0.864249	0.988543	TUBB6|ATP6V1H|SEC61A2|TUBB2B
Oxytocin signaling pathway	KEGG PATHWAY	hsa04921	4	158	0.873888	0.988543	PLA2G4C|CAMKK1|MYL6B|MAPK7
Protein digestion and absorption	KEGG PATHWAY	hsa04974	2	90	0.874342	0.988543	COL4A6|PRCP
Mineral absorption	KEGG PATHWAY	hsa04978	1	52	0.876306	0.988543	ATOX1
Lysine degradation	KEGG PATHWAY	hsa00310	1	52	0.876306	0.988543	DOT1L
Rheumatoid arthritis	KEGG PATHWAY	hsa05323	2	91	0.878267	0.988543	CSF1|ATP6V1H
Circadian entrainment	KEGG PATHWAY	hsa04713	2	95	0.892863	0.989269	GRIN2D|RASD1
Pancreatic secretion	KEGG PATHWAY	hsa04972	2	96	0.896249	0.989269	PLA2G12A|RAP1B
cAMP signaling pathway	KEGG PATHWAY	hsa04024	5	199	0.897109	0.989269	AKT1|BDNF|PTCH1|RAP1B|GRIN2D
cGMP-PKG signaling pathway	KEGG PATHWAY	hsa04022	4	167	0.899349	0.989269	AKT1|BDKRB2|PRKCE|ATF2
Oxidative phosphorylation	KEGG PATHWAY	hsa00190	3	133	0.899618	0.989269	NDUFV1|ATP6V1H|NDUFS5
MicroRNAs in cancer	KEGG PATHWAY	hsa05206	8	299	0.907723	0.989269	UBE2I|E2F3|CD44|PRKCE|MAPK7|CDC25B|STAT3|MDM2
Melanogenesis	KEGG PATHWAY	hsa04916	2	100	0.908827	0.989269	WNT10B|TCF7L2
Long-term depression	KEGG PATHWAY	hsa04730	1	60	0.910443	0.989269	PLA2G4C
Influenza A	KEGG PATHWAY	hsa05164	4	176	0.920184	0.995174	NXT2|AKT1|MAPK11|ATF2
Cytosolic DNA-sensing pathway	KEGG PATHWAY	hsa04623	1	64	0.923807	0.995174	RIPK1
Cell adhesion molecules (CAMs)	KEGG PATHWAY	hsa04514	3	145	0.928758	0.99587	CD22|ICOSLG|NLGN3
Drug metabolism - cytochrome P450	KEGG PATHWAY	hsa00982	1	69	0.937752	0.99587	ALDH1A3
Chemokine signaling pathway	KEGG PATHWAY	hsa04062	4	187	0.940369	0.99587	AKT1|STAT3|PXN|RAP1B
Metabolism of xenobiotics by cytochrome P450	KEGG PATHWAY	hsa00980	1	73	0.947053	0.99587	ALDH1A3
Leishmaniasis	KEGG PATHWAY	hsa05140	1	74	0.949153	0.99587	MAPK11
Cytokine-cytokine receptor interaction	KEGG PATHWAY	hsa04060	6	265	0.952952	0.99587	CSF1|IL6ST|IL1RAP|IL22RA1|TNFRSF12A|IL17RA
Cardiac muscle contraction	KEGG PATHWAY	hsa04260	1	78	0.956755	0.99587	TPM2
Antigen processing and presentation	KEGG PATHWAY	hsa04612	1	78	0.956755	0.99587	NFYB
Peroxisome	KEGG PATHWAY	hsa04146	1	83	0.964684	0.99587	SLC25A17
Salmonella infection	KEGG PATHWAY	hsa05132	1	86	0.968728	0.99587	MAPK11
ErbB signaling pathway	KEGG PATHWAY	hsa04012	1	88	0.971164	0.99587	AKT1
Measles	KEGG PATHWAY	hsa05162	2	136	0.972736	0.99587	AKT1|STAT3
Herpes simplex infection	KEGG PATHWAY	hsa05168	3	186	0.979443	0.99587	SRSF5|EEF1D|CASP8
Neuroactive ligand-receptor interaction	KEGG PATHWAY	hsa04080	5	278	0.986766	0.99587	LPAR1|NR3C1|BDKRB2|GPR35|GRIN2D
Cholinergic synapse	KEGG PATHWAY	hsa04725	1	111	0.988672	0.99587	AKT1
Serotonergic synapse	KEGG PATHWAY	hsa04726	1	112	0.989124	0.99587	PLA2G4C
Regulation of actin cytoskeleton	KEGG PATHWAY	hsa04810	3	215	0.991902	0.99587	BDKRB2|PXN|GSN
Olfactory transduction	KEGG PATHWAY	hsa04740	1	417	1	1	GNAL
