# Supplementary material for: APEX1 regulates alternative splicing of key tumorigenesis genes in non-small-cell lung cancer
Source: BMC Med Genomics. 2022 Jul 2;15:147. doi: 10.1186/s12920-022-01290-0 (PMC9250739; doi:10.1186/s12920-022-01290-0)
Supplement: Supplementary file 7 — Additional file 7: Table S7. Mapping of clean reads on the reference genome. [file 12920_2022_1290_MOESM7_ESM.xlsx]

## Sheet: Mapping_of_clean_reads_on_the_r
Sample	TCGA-05-4390-01A	TCGA-05-4396-01A	TCGA-05-5420-01A	TCGA-35-3615-01A	TCGA-35-5375-01A	TCGA-44-5644-01A	TCGA-44-6147-11A	TCGA-44-7667-01A	TCGA-49-4506-01A	TCGA-49-AARR-01A	TCGA-4B-A93V-01A	TCGA-50-5066-01A	TCGA-50-5931-11A	TCGA-50-5933-11A	TCGA-50-6595-11A	TCGA-53-7624-01A	TCGA-55-6971-11A	TCGA-55-6972-11A	TCGA-55-6986-11A	TCGA-55-8511-01A	TCGA-64-1677-01A	TCGA-64-1678-01A	TCGA-64-5775-01A	TCGA-75-5147-01A	TCGA-78-7163-01A	TCGA-78-7540-01A	TCGA-78-8640-01A	TCGA-86-7711-01A	TCGA-86-7955-01A	TCGA-86-8056-01A	TCGA-86-8673-01A	TCGA-86-A4D0-01A	TCGA-91-6828-11A	TCGA-91-6831-11A	TCGA-91-6847-01A	TCGA-91-6847-11A	TCGA-91-8499-01A	TCGA-95-7562-01A	TCGA-97-7547-01A	TCGA-97-8171-01A
Total reads	83225130	71878986	84591058	202669232	61884908	86220760	112088040	152053824	215992194	109486144	147720550	84161426	81307366	104482978	155383040	117896004	91375372	70705744	200431818	102295640	63576586	87728644	113753796	184739422	154942376	181483026	98603772	189451586	177274590	185016034	93328894	125726428	87074726	51238812	152578044	72726050	84798196	165992778	148932616	229246710
Total mapped	81124033(97.48%)	70697076(98.36%)	82558217(97.6%)	197363992(97.38%)	60716278(98.11%)	84682999(98.22%)	109149210(97.38%)	149889213(98.58%)	210006280(97.23%)	107280632(97.99%)	141846425(96.02%)	82588970(98.13%)	79389685(97.64%)	102392996(98.0%)	149526100(96.23%)	115942990(98.34%)	89940199(98.43%)	68437354(96.79%)	192056063(95.82%)	99267003(97.04%)	62143877(97.75%)	86180364(98.24%)	112186116(98.62%)	181051420(98.0%)	152612587(98.5%)	178807559(98.53%)	95057458(96.4%)	185874440(98.11%)	174643805(98.52%)	165123183(89.25%)	90435021(96.9%)	122102872(97.12%)	85492374(98.18%)	50202003(97.98%)	148375234(97.25%)	68706392(94.47%)	82763963(97.6%)	140586960(84.69%)	142896767(95.95%)	224915579(98.11%)
Total Uniquely mapped	73433772(90.52%)	65132645(92.13%)	69785617(84.53%)	172658414(87.48%)	52608740(86.65%)	76086616(89.85%)	101121322(92.65%)	135082426(90.12%)	176561895(84.07%)	96966746(90.39%)	122107969(86.08%)	70311104(85.13%)	73389288(92.44%)	95076650(92.85%)	138538970(92.65%)	106328732(91.71%)	81898297(91.06%)	63023251(92.09%)	177708678(92.53%)	88148222(88.8%)	53396410(85.92%)	73877541(85.72%)	101015452(90.04%)	161763067(89.35%)	138677505(90.87%)	163432414(91.4%)	83826148(88.18%)	166751942(89.71%)	157479065(90.17%)	151700257(91.87%)	81182095(89.77%)	107960667(88.42%)	79016508(92.43%)	46173863(91.98%)	135323509(91.2%)	63456291(92.36%)	73655671(88.99%)	126899522(90.26%)	124913292(87.42%)	195050014(86.72%)
Total Multiple mapped	7690261(9.48%)	5564431(7.87%)	12772600(15.47%)	24705578(12.52%)	8107538(13.35%)	8596383(10.15%)	8027888(7.35%)	14806787(9.88%)	33444385(15.93%)	10313886(9.61%)	19738456(13.92%)	12277866(14.87%)	6000397(7.56%)	7316346(7.15%)	10987130(7.35%)	9614258(8.29%)	8041902(8.94%)	5414103(7.91%)	14347385(7.47%)	11118781(11.2%)	8747467(14.08%)	12302823(14.28%)	11170664(9.96%)	19288353(10.65%)	13935082(9.13%)	15375145(8.6%)	11231310(11.82%)	19122498(10.29%)	17164740(9.83%)	13422926(8.13%)	9252926(10.23%)	14142205(11.58%)	6475866(7.57%)	4028140(8.02%)	13051725(8.8%)	5250101(7.64%)	9108292(11.01%)	13687438(9.74%)	17983475(12.58%)	29865565(13.28%)
Total Pairs	41612565	35939493	42295529	101334616	30942454	43110380	56044020	76026912	107996097	54743072	73860275	42080713	40653683	52241489	77691520	58948002	45687686	35352872	100215909	51147820	31788293	43864322	56876898	92369711	77471188	90741513	49301886	94725793	88637295	92508017	46664447	62863214	43537363	25619406	76289022	36363025	42399098	82996389	74466308	114623355
Total Uniquely Concordant Pairs	4421004(10.62%)	7367050(20.5%)	7714789(18.24%)	7172844(7.08%)	5658451(18.29%)	8805474(20.43%)	3280350(5.85%)	15109844(19.87%)	13097810(12.13%)	10963826(20.03%)	7255711(9.82%)	7734569(18.38%)	8208822(20.19%)	10574528(20.24%)	14814121(19.07%)	12354399(20.96%)	9362729(20.49%)	7217906(20.42%)	18663482(18.62%)	9828490(19.22%)	5740159(18.06%)	7843411(17.88%)	7603291(13.37%)	7218796(7.82%)	14818402(19.13%)	17746464(19.56%)	4230672(8.58%)	9008463(9.51%)	8110993(9.15%)	2004163(2.17%)	9077279(19.45%)	2550129(4.06%)	3525087(8.1%)	5160730(20.14%)	4314956(5.66%)	6837093(18.8%)	4654977(10.98%)	1841357(2.22%)	13542627(18.19%)	21543615(18.8%)
End1 reads	41612565	35939493	42295529	101334616	30942454	43110380	56044020	76026912	107996097	54743072	73860275	42080713	40653683	52241489	77691520	58948002	45687686	35352872	100215909	51147820	31788293	43864322	56876898	92369711	77471188	90741513	49301886	94725793	88637295	92508017	46664447	62863214	43537363	25619406	76289022	36363025	42399098	82996389	74466308	114623355
End1 mapped	40729477(97.88%)	35437923(98.6%)	41485249(98.08%)	99395860(98.09%)	30558408(98.76%)	42446659(98.46%)	55256204(98.59%)	75110164(98.79%)	105326851(97.53%)	53742306(98.17%)	71236039(96.45%)	41362752(98.29%)	40025081(98.45%)	51365096(98.32%)	76647740(98.66%)	58095054(98.55%)	45099056(98.71%)	34408305(97.33%)	98726347(98.51%)	49861206(97.48%)	31388772(98.74%)	43389469(98.92%)	56225795(98.86%)	90850755(98.36%)	76620101(98.9%)	89752710(98.91%)	47748631(96.85%)	93283165(98.48%)	87633496(98.87%)	91164064(98.55%)	45309781(97.1%)	61456559(97.76%)	42898231(98.53%)	25249440(98.56%)	75384117(98.81%)	35948378(98.86%)	41462059(97.79%)	81588319(98.3%)	71375810(95.85%)	113113052(98.68%)
End1 Uniquely mapped	36865547(90.51%)	32648175(92.13%)	35053373(84.5%)	86944504(87.47%)	26473432(86.63%)	38135175(89.84%)	51183783(92.63%)	67681824(90.11%)	88528966(84.05%)	48571041(90.38%)	61325843(86.09%)	35208430(85.12%)	36993464(92.43%)	47691201(92.85%)	70991593(92.62%)	53274700(91.7%)	41068953(91.06%)	31684775(92.08%)	91302162(92.48%)	44269873(88.79%)	26937704(85.82%)	37129529(85.57%)	50635842(90.06%)	81165405(89.34%)	69621325(90.87%)	82037094(91.4%)	42123932(88.22%)	83702624(89.73%)	79035635(90.19%)	83703894(91.82%)	40670779(89.76%)	54327371(88.4%)	39642737(92.41%)	23218716(91.96%)	68740820(91.19%)	33186685(92.32%)	36890627(88.97%)	73612885(90.22%)	62396815(87.42%)	98096437(86.72%)
End1 Multiple mapped	3863930(9.49%)	2789748(7.87%)	6431876(15.5%)	12451356(12.53%)	4084976(13.37%)	4311484(10.16%)	4072421(7.37%)	7428340(9.89%)	16797885(15.95%)	5171265(9.62%)	9910196(13.91%)	6154322(14.88%)	3031617(7.57%)	3673895(7.15%)	5656147(7.38%)	4820354(8.3%)	4030103(8.94%)	2723530(7.92%)	7424185(7.52%)	5591333(11.21%)	4451068(14.18%)	6259940(14.43%)	5589953(9.94%)	9685350(10.66%)	6998776(9.13%)	7715616(8.6%)	5624699(11.78%)	9580541(10.27%)	8597861(9.81%)	7460170(8.18%)	4639002(10.24%)	7129188(11.6%)	3255494(7.59%)	2030724(8.04%)	6643297(8.81%)	2761693(7.68%)	4571432(11.03%)	7975434(9.78%)	8978995(12.58%)	15016615(13.28%)
End2 reads	41612565	35939493	42295529	101334616	30942454	43110380	56044020	76026912	107996097	54743072	73860275	42080713	40653683	52241489	77691520	58948002	45687686	35352872	100215909	51147820	31788293	43864322	56876898	92369711	77471188	90741513	49301886	94725793	88637295	92508017	46664447	62863214	43537363	25619406	76289022	36363025	42399098	82996389	74466308	114623355
End2 mapped	40394556(97.07%)	35259153(98.11%)	41072968(97.11%)	97968132(96.68%)	30157870(97.46%)	42236340(97.97%)	53893006(96.16%)	74779049(98.36%)	104679429(96.93%)	53538326(97.8%)	70610386(95.6%)	41226218(97.97%)	39364604(96.83%)	51027900(97.68%)	72878360(93.8%)	57847936(98.13%)	44841143(98.15%)	34029049(96.26%)	93329716(93.13%)	49405797(96.59%)	30755105(96.75%)	42790895(97.55%)	55960321(98.39%)	90200665(97.65%)	75992486(98.09%)	89054849(98.14%)	47308827(95.96%)	92591275(97.75%)	87010309(98.16%)	73959119(79.95%)	45125240(96.7%)	60646313(96.47%)	42594143(97.83%)	24952563(97.4%)	72991117(95.68%)	32758014(90.09%)	41301904(97.41%)	58998641(71.09%)	71520957(96.04%)	111802527(97.54%)
End2 Uniquely mapped	36568225(90.53%)	32484470(92.13%)	34732244(84.56%)	85713910(87.49%)	26135308(86.66%)	37951441(89.85%)	49937539(92.66%)	67400602(90.13%)	88032929(84.1%)	48395705(90.39%)	60782126(86.08%)	35102674(85.15%)	36395824(92.46%)	47385449(92.86%)	67547377(92.69%)	53054032(91.71%)	40829344(91.05%)	31338476(92.09%)	86406516(92.58%)	43878349(88.81%)	26458706(86.03%)	36748012(85.88%)	50379610(90.03%)	80597662(89.35%)	69056180(90.87%)	81395320(91.4%)	41702216(88.15%)	83049318(89.69%)	78443430(90.15%)	67996363(91.94%)	40511316(89.78%)	53633296(88.44%)	39373771(92.44%)	22955147(92.0%)	66582689(91.22%)	30269606(92.4%)	36765044(89.02%)	53286637(90.32%)	62516477(87.41%)	96953577(86.72%)
End2 Multiple mapped	3826331(9.47%)	2774683(7.87%)	6340724(15.44%)	12254222(12.51%)	4022562(13.34%)	4284899(10.15%)	3955467(7.34%)	7378447(9.87%)	16646500(15.9%)	5142621(9.61%)	9828260(13.92%)	6123544(14.85%)	2968780(7.54%)	3642451(7.14%)	5330983(7.31%)	4793904(8.29%)	4011799(8.95%)	2690573(7.91%)	6923200(7.42%)	5527448(11.19%)	4296399(13.97%)	6042883(14.12%)	5580711(9.97%)	9603003(10.65%)	6936306(9.13%)	7659529(8.6%)	5606611(11.85%)	9541957(10.31%)	8566879(9.85%)	5962756(8.06%)	4613924(10.22%)	7013017(11.56%)	3220372(7.56%)	1997416(8.0%)	6408428(8.78%)	2488408(7.6%)	4536860(10.98%)	5712004(9.68%)	9004480(12.59%)	14848950(13.28%)
Splice reads	14724473(20.05%)	11525202(17.69%)	15072273(21.6%)	38507280(22.3%)	12132031(23.06%)	10792609(14.18%)	15805064(15.63%)	27736129(20.53%)	44308639(25.1%)	15342718(15.82%)	19798284(16.21%)	16274114(23.15%)	11117212(15.15%)	16106605(16.94%)	20734177(14.97%)	21203981(19.94%)	11711043(14.3%)	9220445(14.63%)	25129244(14.14%)	15930465(18.07%)	10536693(19.73%)	18146521(24.56%)	21203981(20.99%)	33660855(20.81%)	23571086(17.0%)	24096732(14.74%)	14941507(17.82%)	30419600(18.24%)	26934726(17.1%)	26597668(17.53%)	11922632(14.69%)	17096550(15.84%)	12640002(16.0%)	7055693(15.28%)	22409226(16.56%)	9712622(15.31%)	15193824(20.63%)	23836353(18.78%)	21195494(16.97%)	35777173(18.34%)
Nonsplice reads	58709299(79.95%)	53607443(82.31%)	54713344(78.4%)	134151134(77.7%)	40476709(76.94%)	65294007(85.82%)	85316258(84.37%)	107346297(79.47%)	132253256(74.9%)	81624028(84.18%)	102309685(83.79%)	54036990(76.85%)	62272076(84.85%)	78970045(83.06%)	117804793(85.03%)	85124751(80.06%)	70187254(85.7%)	53802806(85.37%)	152579434(85.86%)	72217757(81.93%)	42859717(80.27%)	55731020(75.44%)	79811471(79.01%)	128102212(79.19%)	115106419(83.0%)	139335682(85.26%)	68884641(82.18%)	136332342(81.76%)	130544339(82.9%)	125102589(82.47%)	69259463(85.31%)	90864117(84.16%)	66376506(84.0%)	39118170(84.72%)	112914283(83.44%)	53743669(84.69%)	58461847(79.37%)	103063169(81.22%)	103717798(83.03%)	159272841(81.66%)
